# Supplementary material for: The Pseudokinase TRIB3 Negatively Regulates the HER2 Receptor Pathway and Is a Biomarker of Good Prognosis in Luminal Breast Cancer
Source: Cancers (Basel). 2021 Oct 22;13(21):5307. doi: 10.3390/cancers13215307 (PMC8582533; doi:10.3390/cancers13215307)
Supplement: Supplementary file 1 [file cancers-13-05307-s001.zip]

Archive with 1 entries (1 files):
- cancers-1400452-supplementary.pdf
